# Supplementary material for: Additional Blue LED during Cultivation Induces Cold Tolerance in Tomato Fruit but Only to an Optimum
Source: Biology (Basel). 2022 Jan 9;11(1):101. doi: 10.3390/biology11010101 (PMC8773245; doi:10.3390/biology11010101)
Supplement: Supplementary file 1 [file biology-11-00101-s001.zip]

Archive with 1 entries (1 files):
- biology-1509058-supplementary.pdf
